# Supplementary material for: Flexible Two-Phase studies for rare exposures: Feasibility, planning and efficiency issues of a new variant
Source: Epidemiol Perspect Innov. 2008 Oct 1;5:4. doi: 10.1186/1742-5573-5-4 (PMC2602593; doi:10.1186/1742-5573-5-4)
Supplement: Additional file 1 — This is a text file containing the code of the Stata statistical software (StataCorp. 2007; Stata Statistical Software: Release 9 and onwards. College Station, TX: StataCorp LP.) for fitting two-phase data. It can be accessed using any text processor but can only be executed within Stata. It should be saved under the name blogit_2P.ado. [file 1742-5573-5-4-S1.txt]

program blogit_2P, eclass
//version 0: first programmed 18 decembre 2007
version 8.0
syntax varlist(min=5) [, method(string) design]

gettoken d varlist : varlist 
gettoken z varlist : varlist
gettoken nS1 varlist : varlist 
gettoken nS2 indepvars : varlist 
tokenize `indepvars'

//****************************************************************************
di
di "logistic regression for grouped two-phase data"
di
// check whether all variables are numeric
confirm numeric variable `nS1' `nS2' `indepvars'

// test whether d is a binary 0/1 variable
preserve
qui drop if `d'==0 | `d'==1
qui summ `d'
if r(N)!=0 {
  di in red "Variable `d' can take only values 0 and 1"
  error 459
  exit
  }
restore
// test whether z is an integer variable from 1 to n
preserve
qui summ `z'
local maxz= r(max)
forvalues i=1/`maxz' {
  qui drop if `z'==`i'
  }
qui summ `d'
if r(N)!=0 {
  di in red "Variable `z' can take only integer values from 1 to `maxz'"
  error 459
  exit
  }
restore
capture assert `nS1' == int(`nS1') 
if _rc {
  di in blu "note: you are responsible for " /*
			*/ "interpretation of non-count Phase One variable"
  }

capture assert `nS2' == int(`nS2') 
if _rc {
  di in blu "note: you are responsible for " /*
			*/ "interpretation of non-count Phase Two variable"
  }
//********************** preliminary computations and output ***********************************
tempname Estimate CovMat 
qui summ `z'
local nstrata=r(max)
di
di "number of strata : " %6.0f `nstrata'
di 
qui {
preserve
sort `z' `d' 
by `z' `d' : keep if _n==1
qui summ `nS1' if `d'==1
local ncases1=r(sum)
qui summ `nS1' if `d'==0
local ncontrols1=r(sum)
restore
}
di "total number of cases (`d'=1) in Phase One    : " %6.0f `ncases1'
di "total number of controls (`d'=0) in Phase one : " %6.0f `ncontrols1'
di 
qui summ `nS2' if `d'==1
local ncases2=r(sum)
qui summ `nS2' if `d'==0
local ncontrols2=r(sum)
di "total number of cases (`d'=1) in Phase Two    : " %6.0f `ncases2'
di "total number of controls (`d'=0) in Phase Two : " %6.0f `ncontrols2'
di
if "`design'"=="design" {
  di "study design"
  di "Stratum number          Phase One               Phase Two"
  di "                        Cases    Controls       Cases    Controls"
  forvalues i=1/`nstrata'{
    qui {
      preserve
      keep if `z'==`i'
      gsort `d'
      local   ntem1 = `nS1'[1]
      gsort -`d'
      local   ncas1 = `nS1'[1]
      qui summ `nS2' if `d'==0
      local   ntem2 = r(sum)
      qui summ `nS2' if `d'==1
      local   ncas2 = r(sum)
      restore
      }
    di %2.0f `i' ///
      "                  " %9.2f `ncas1'  %9.2f `ntem1' ///
      "      "      %9.2f `ncas2'  %9.2f `ntem2'
    
    } 
  di
  }

//*********************************** ML algorithm **************************************
if "`method'"!="WL"  {
   di " Maximum Likelihood estimation using the EM algorithm
//   
// begin EM algorithm
//
  // nS1 contains the total dxZ S1 counts
  tempvar sumS2z NS1 num2 lf
  sort `z' `d'
  by `z' `d': egen `sumS2z'=sum(`nS2')
  gen `lf'=log(`sumS2z'/`nS1')
  // lf contains  log(nij/Nij)
  gen `NS1'= `nS1'-`sumS2z'
  // NS1 contains the dxZ S1\S2 counts

  sort `z' `indepvars' `d'
  //______________________________________________________________
  // prepare design variables zx*
  //______________________________________________________________

  qui summ `z'
  tempname nobs 
  local i 1
  scalar `nobs'=r(N)
  egen `num2'=fill(1 1 2 2)
  local nzx=`nobs'/2
  local listzxtmp ""
  while `i' <= `nobs'/2 {
    tempvar zx`i'
    local listzxtmp "`listzxtmp'   `zx`i''"
    qui gen `zx`i''= (`num2'==`i')
    local i= `i'+1
    }
  * update independent variables
  local i 1
  local indvartmp ""
  while "``i''" != "" {
    tempvar ``i''0
    local indvartmp "`indvartmp'  ```i''0'"
    qui gen ```i''0' =`d'*``i''
    local i=`i'+1
    }
  //______________________________________________________________
  //   EM algorithm
  //______________________________________________________________

  tempname b coefEMn coefEMp diff modit
  local it 1
  tempvar nn musum muijk pi_hat nS1EM
  gen `nn'=`nS2'
  * M step1
  qui poisson `nn' `listzxtmp' `indvartmp' `d' , offset(`lf') nocon
  qui predict `muijk'
  matrix `coefEMn'=e(b)
  * E step
  sort `d' `z'
  quietly {
    by `d' `z' : gen `musum'=sum(`muijk')
    by `d' `z' : replace `musum'=`musum'[_N]
    gen `pi_hat'=`muijk'/`musum'
    gen `nS1EM'=`NS1'*`pi_hat'
    replace `nn'=`nS2'+`nS1EM'
    drop `muijk'
  * M step
    poisson `nn' `listzxtmp' `indvartmp' `d' , nocon
    predict `muijk'
    matrix `coefEMp'=`coefEMn'
    matrix `coefEMn'=e(b)
    mat `b'= `coefEMn'
    scalar `diff'=mreldif(`coefEMn', `coefEMp')
    }
  while `diff' > 0.0000001 & `it'<=1000 {
  * E step
    quietly {
      by `d' `z' : replace `musum'=sum(`muijk')
      by `d' `z' : replace `musum'=`musum'[_N]
      qui replace `pi_hat'=`muijk'/`musum'
      drop `muijk'
      replace `nS1EM'=`NS1'*`pi_hat'
      replace `nn'=`nS2'+`nS1EM'
  * M step
      local it =`it' +1
      poisson `nn' `listzxtmp' `indvartmp' `d' , nocon
      predict `muijk'
      matrix `coefEMp'=`coefEMn'
      matrix `coefEMn'=e(b)
      scalar `diff'=mreldif(`coefEMn', `coefEMp')
      scalar `modit'=mod(`it',100)
      }
    if `modit' == 0 {
      di "number of iterations " `it'  " current difference " `diff' 
      }
    mat `b'= `coefEMn'
    }
  di "number of iterations " `it'
  //______________________________________________________________
  * get variance estimators
  //______________________________________________________________
  tempvar zd rw
  tempname  pi nzd nnS1 muijk_matrix V VV
  gen `zd' = `z'+`nstrata'*`d'+1
  gsort `zd'
  mkmat `pi_hat',mat(`pi')
  mkmat `zd',mat(`nzd')
  mkmat `NS1',mat(`nnS1')
  mkmat `muijk',mat(`muijk_matrix')
  * compute bloc diag matrix VV of pi
  local i 1
  local k 1
  scalar `nobs' =rowsof(`nnS1')
  mat `VV' =J(`nobs',`nobs',0)
  while `k' < `nobs'{
    local nsc=`nzd'[`k',1] 
    while `nzd'[`i',1] == `nsc' {
      local j=`k'
      while `nzd'[`j',1] == `nsc' {
        if `i' == `j' {
          mat `VV'[`i',`j'] =`pi'[`i',1]*(1-`pi'[`i',1])
          }
        else {
          mat `VV'[`i',`j']=-`pi'[`i',1]*`pi'[`j',1]
          }
        local j=`j'+1
        }
      local i = `i'+1
      }
    local k= `i'
    }
  egen `rw'=fill(1 2)
  * get bloc diag multinomial covariance
  tempname V1 V2 V I b1
  mat `V1'=diag(`muijk_matrix')
  mat `V2'=`VV'*diag(`nnS1')
  mat `V'=`V1'-`V2'
  mat glsaccum `I'= `listzxtmp' `indvartmp' `d' ,group(`zd') glsmat(`V') row(`rw') nocon
  mat `V'= syminv(`I')
  //______________________________________________________________
  *   extract coefficients
  //______________________________________________________________
  local ib =`nzx' +1
  local ib1 1
  local df=e(df_m)
  local size = `df'-`nzx'
  mat `Estimate'=`b'[1,`ib'...]
  mat `CovMat' =`V'[`ib'...,`ib'...]
  local N=e(N)
  }
//   
// end EM algorithm
//
//**********************************   WL  ***************************
else { // WL algorithm
   di " Weighted Likelihood estimation
//   
// begin WL algorithm
//
  local method "WL"
  tempvar nij num2 fij w Info_ij score const sqrtnS2 sqrtInfo num xb
  tempname A B  Aij Bij Dij CovUij 
  sort `z' `d'
  by `z' `d': egen `nij'=sum(`nS2')
  gen `fij'=`nij'/`nS1'
  // fij contains  nij/Nij
  gen `w'=`nS2'/`fij'
  qui logit `d' `indepvars' [iw=`w']
  _predict `xb',xb
  mat `Estimate'=e(b)

  local nvar=wordcount("`indepvars'")
  /*_____________________________________________________________
   get variance estimators according to Schill and Drescher SIM 1997
   (see also tech report 2P-24 in which a mistake is corrected)
  __________________________________________________________
  */
  local size=e(df_m)+1
  mat `A'=J(`size',`size',0)
  mat `B'=J(`size',`size',0)
  mat `CovUij'=J(`size',`size',0)
  /* generate score variables */
  gen `const'=1
  gen `Info_ij'=`nS2'*exp(`xb')/((1+exp(`xb'))^2) 
  gen `score'=`d'-1/(1+exp(-`xb'))
  local indepscore=""
  forvalues l=1/`nvar' {
    tempvar S`l' 
    *di "S`1' ``1''"
    gen `S`l''=`score'*``l''
    local indepscore="`indepscore' `S`l''"
    }
  // add constant
  local indepscore="`indepscore' `score'"
  forvalues i=0/1 {
    forvalues j=1/`nstrata' {
      preserve
      qui keep if `d'==`i' & `z'==`j'
      qui summ `fij'
      local f_ij=r(mean) 
      qui summ `nij'
      local n_ij=r(mean) 
      gen `sqrtnS2'=sqrt(`nS2')
      gen `sqrtInfo'=sqrt(`Info_ij')
      gen `num'=_n
      sort `num'
      mat opaccum `Aij'= `indepscore', group(`num') opvar(`sqrtnS2') noconstant
      mat opaccum `Bij'= `indepvars' `const' , group(`num') opvar(`sqrtInfo') noconstant
      mat vecaccum `Dij'= `nS2' `indepscore', noconstant
      mat  `CovUij'= (`Aij'-`Dij''*`Dij'/`n_ij')
      mat `A'=`A'+`CovUij'*(1-`f_ij')/(`f_ij'*`f_ij')
      mat `B'=`B'+`Bij'/`f_ij'
      restore
      }
    }
  tempname Bread 
  mat `Bread'=syminv(`B')
  mat `CovMat'=`Bread'+`Bread'*`A'*`Bread'
//   
// end WL algorithm
//
  }
//______________________________________________________________
// post estimates
//______________________________________________________________
local name = subinstr("`indepvars'"," "," :",.) + " :_cons" 
mat coln `Estimate'= `name'
mat coln `CovMat' = `name'
mat rown `CovMat' = `name'
local title "logistic regression for grouped two-phase data"

ereturn post `Estimate' `CovMat'
ereturn scalar Nstrata =`nstrata'
ereturn scalar Ncases_P1 =`ncases1'
ereturn scalar Ncontrols_P1 =`ncontrols1'
ereturn scalar Ncases_P2 =`ncases2'
ereturn scalar Ncontrols_P2 =`ncontrols2'
ereturn local  method "`method'"
ereturn local depvar "`d'"
ereturn local strata "`z'"
ereturn local P1counts "`nS1'"
ereturn local P2counts "`nS2'"
ereturn display 
 
end
