# Supplementary material for: Flexible Two-Phase studies for rare exposures: Feasibility, planning and efficiency issues of a new variant
Source: Epidemiol Perspect Innov. 2008 Oct 1;5:4. doi: 10.1186/1742-5573-5-4 (PMC2602593; doi:10.1186/1742-5573-5-4)
Supplement: Additional file 3 — This is a text file containing the code of the Stata statistical software for performing the power computation for Example 1 using the above program and performing the computations shown in figure 1. In reads in the data in the data file MWF.raw included as Additional file 4. It can be accessed using any text processor but can only be executed within Stata. It should be saved under the name figure1.do. [file 1742-5573-5-4-S3.txt]

help blogit_2P

clear
insheet using mwf.raw, comma
sort d z x

// compute expected Phase One numbers from fixed Phase Two numbers and 
// expected proportions

gen NN=nij/tau_ij
qui summ NN if d==0
scalar N0=r(max)
qui summ NN if d==1
scalar N1=r(max)
drop NN
gen Nij=N0*tau_ij if d==0
replace Nij=N1*tau_ij if d==1

// compute expected numbers by detailed exposure in Phase Two
gen nijk=nij*pi_ijk

list, noobs sepby(d)

// fit ML estimate for the logistic regression of 2 phase data
//       using expected Phase One (Nij) and Phase Two (nijk) data

blogit_2P d z Nij nijk x,design method(ML)

// extract the (expected) coefficient and variance/covariance matrix
mat b=e(b)
mat cov=e(V)
// extract the expected coefficient (exp(.6931474)=2) and its standard error for x 
scalar betaX=b[1,1]
display "betaX=" %9.7f betaX
scalar se_betaX=sqrt(cov[1,1])
display "standard error(betaX)=" %9.7f se_betaX
// compute the power for a bilateral Wald test at the 5% level 
scalar power=100*normal(betaX/se_betaX-1.96)
di "Power=" %4.1f power "%"
