# Supplementary material for: Flexible Two-Phase studies for rare exposures: Feasibility, planning and efficiency issues of a new variant
Source: Epidemiol Perspect Innov. 2008 Oct 1;5:4. doi: 10.1186/1742-5573-5-4 (PMC2602593; doi:10.1186/1742-5573-5-4)
Supplement: Additional file 4 — This is text file containing the data obtained by performing the computations shown in Appendix 2. It is used by the Stata program figure1.do included as Additional file 3. It should be saved under the name mwf.raw. [file 1742-5573-5-4-S4.txt]

z	d	tau_ij	pi_ijk	X	nij
1	0	.8	.975	0	40
1	0	.8	.025	1	40
2	0	.2	.75	0	160
2	0	.2	.25	1	160
1	1	.7663551	.9512195	0	20
1	1	.7663551	.0487805	1	20
2	1	.2336449	.6	0	85
2	1	.2336449	.4	1	85
